# Supplementary material for: Chitosan/Silver Nanoparticle/Graphene Oxide Nanocomposites with Multi-Drug Release, Antimicrobial, and Photothermal Conversion Functions
Source: Materials (Basel). 2021 Apr 30;14(9):2351. doi: 10.3390/ma14092351 (PMC8124926; doi:10.3390/ma14092351)
Supplement: Supplementary file 1 [file materials-14-02351-s001.zip]

Archive with 1 entries (1 files):
- materials-1193360-supplementary.pdf
